# Supplementary material for: Food security and diet quality in a racially diverse cohort of postpartum women in the USA
Source: Br J Nutr. 2022 May 5;129(3):503–12. doi: 10.1017/S0007114522001143 (PMC9876811; doi:10.1017/S0007114522001143)
Supplement: Supplementary file 1 [file S0007114522001143sup.zip]

Archive with 2 entries (2 files):
- S0007114522001143sup001.pdf
- S0007114522001143sup002.docx
